# Supplementary material for: Thermally-Induced Shape-Memory Behavior of Degradable Gelatin-Based Networks
Source: Int J Mol Sci. 2021 May 31;22(11):5892. doi: 10.3390/ijms22115892 (PMC8197998; doi:10.3390/ijms22115892)
Supplement: Supplementary file 1 [file ijms-22-05892-s001.zip]

Archive with 2 entries (2 files):
- ijms-1212887_Supp Info.pdf
- ijms-1212887_Supporting Video S1.mp4
